# Supplementary material for: Effectiveness of primary school-based interventions in improving oral health of children in low- and middle-income countries: a systematic review and meta-analysis
Source: BMC Oral Health. 2022 Jun 29;22:264. doi: 10.1186/s12903-022-02291-2 (PMC9245251; doi:10.1186/s12903-022-02291-2)
Supplement: Supplementary file 3 — Additional file 3. Characteristics of included studies. The document provides characteristics of included studies with information on: WHO region, author(s) and year of publication, country, participants age, intervention design, outcomes measured and study design. [file 12903_2022_2291_MOESM3_ESM.xlsx]

## Sheet: Included stuidies 
Additional file 3: Characteristics of included studies
WHO regions	Author(s) and year of publication	Country	Participants age	Intervention	Comparator	Outcome	Type of study
African region
	Frencken JE, Borsum-Andersson K, Makoni F, Moyana F, Mwashaenyi S, Mulder J.2001	Zimbabwe	Mean age 8.1 to 10.4 years	The experimental group consisted of schools that had sent representatives to a three-day workshop on oral health. The workshop topics included ‘‘oral health’’ and ‘‘rehabilitation’’. For half the time, teachers were educated in oral anatomy, the development, prevention and treatment of dental caries and periodontal diseases; the development and care of dental fluorosis and emergency oral care at …	The control group was selected at random from schools not having attended the workshop.	Plaque scores and caries levels [mean decayed missing filled surfaces (DMFS)]	Cluster Randomised trial
	Esan A, Folayan MO, Egbetade GO, Oyedele TA., 2015	Nigeria	Primary school children	Oral health education on use of oral self-care measures for reducing dental caries. A school-based oral health education curriculum for primary school children developed by adapting a curriculum developed bythe American Association of Paediatric Dentists. The curriculum ensures that all school children in Classes 1–6 in primary schools are exposed to a minimum of five educative, interactive, and …	The three schools used for controls had no special intervention	1. Oral self-care 2.Toothbrushing 3. Use of fluoridated toothpaste 4. Consumption of sugary snacks between meals 5. Use of dental floss 6. dental service utilization	Cluster Randomised trial
	Nyandindi U, Millen A, Palin-Palokas Tu, Robinson V. 1996	Tanzania	5-16 years	The conventional group received oral health education using a manual. The teachers taught oral hygiene for about 30 min (one school period). Daily toothbrushing was stressed for prevention of bad breath or tooth decay. The teachers recommended both factory-made toothbrushes and self-made 'miswaki' (chewing-sticks) as effective but gave no advice on how to produce or use them. They encouraged pupi…	The reference group did not receive any oral health education. The conventional oral health education sessions were held in classrooms	1. Oral health knowledge 2. Dietary practices and attitudes 3. Oral hygiene practices and attitudes	Cluster Randomised trial
	van Palenstein Helderman WH, Munck L, Mushendwa S, van't Hof MA, Mrema FG., 1997	Tanzania	9-14 years	Practical aspects of oral hygiene and information on the cause and prevention of caries and gingivitis. Weekly supervised toothbrushing sessions and monthly lessons on aspects of oral health	Four control schools were selected and did not receive the intervention.	1. Plaque score 2. Calculus score 3. Gingival Bleeding score 4. dental caries [mean decayed missing filled teeth (dmft)]	Cluster Randomised trial
	van Wyk PJ, Kroon J, White JG, 2004	South Africa	6-15 years	A fissure sealant program was held at Mokonyama Primary School. Two dental and two oral hygiene students, supervised by a staff member of the School of Dentistry, visited the school three times a week during school terms. These final-year dental and oral hygiene students performed all examinations and treatment during their involvement in this project. Treatment need for children was documented o…	Children in Moretele Health District were not exposed to the program	Dental caries measured by dmft	Quasi experiment
	Zacharias S, Kahabuka FK, Mbawalla HS, 2019	Tanzania	8-9 years	A low budget oral health education program for primary schools was designed and implemented. Parents were given leaflets containing information on the importance of oral health and hygiene in a child, frequency and timings of toothbrushing, benefits of supervising children during tooth brushing and use of fluoridated toothpaste. It also contained pictorial instructions on step by step supervision…	The controls maintained their standard of dental care during the whole period of intervention.	1. Tooth brushing skills 2. Oral hygiene status 3.Gingival health.	Randomised controlled field trial
Region of the Americas
	de Farias IA, de Araújo Souza GC, Ferreira MA, 2009	Brazil	7-15 years	Dental health education program conducted in classrooms. Participatory, descriptive classes using chalk and blackboard, illustrative and educational drawings, dental mannequins, and dynamic competitive games were featured at these meetings.	The control group did not take part in the program	1. Dental caries (DMFS/dmfs index) 2. Oral hygiene measured using the visual plaque index (VPI) and gingival bleeding index (GBI)	Randomised Controlled intervention
	de Sousa MDR, Marcenes W, Sheiham A., 2002	Brazil	8 years	Group 1 received mouth rinses with 10ml of sodium fluoride (0.2%) for a period of one minute once a week; Group 2 included applying fluoride gel (APF 1.23 per cent) every three months in addition to the weekly fluoride mouth rinse. The gel application procedure was carried out using a toothbrush for one minute. The operator applied a pea size amount of fluoridated gel and started to supervise the…	The control group was selected from schools in the same area that had not adopted any oral health preventive programme.	DMFS scores of their first molars using WHO criteria	Retrospective Cohort
	Jaime RA, Carvalho TS, Bonini GC, Imparato JCP, Mendes FM., 2015	Brazil	5-7 years	An oral health education program was developed in one of the public schools. The program was carried out in three main steps: (1) the school dentist initially gave a lecture to the children’s parents; (2) the school dentist then gave a short course to the school staff; and (3) the teachers gavea six-module course to the students, based on different themes: “the importance of the mouth”, “dental c…	The students from the other school did not participate in the Oral Health Education Program (control group).	1. Dental caries 2. Oral health issues 3. Knowledge about dental caries 4. Knowledge about fluoride use 5. Oral hygiene habits 6. Receiving of oral health instructions 7. Visits to the dentist and preferences	retrospective controlled clinical trial
	Simpriano D, Mialhe FL., 2017	Brazil	7-10 years	All groups participated in educational lectures and had individual tooth brushing supervision and children from IG1 and IG2 participated in a self-regulatory strategy called implementation intentions aimed at facilitating behaviour of brushing teeth at least three times a day. In addition, children from IG2 participated in a collaborative implementation intentions strategy with their parents in o…	The control groups received no intervention.	1. Gingival Bleeding Index (GBI) 2. Plaque Index (PI) 3. Oral health knowledge 4. Oral self-care 5.Tooth brushing frequency 6. Use of dental floss 7. Importance of dental floss 8. Eating habits	Randomised controlled trial
	Tomazoni F, Vettore MV, Baker SR, Ardenghi TM., 2019	Brazil	8-14 years	7 sessions of SOC-based activities over two months, which focused on making the school environment a place to develop children's SOC through involving teachers, school staff, and children. Trained teachers delivered the intervention.	No intervention in the control group	1. Oral health related quality of life (OHRQoL) 2. Sense of coherence (SOC) 3. Dental caries was recorded according to the DMFT/dmft 4. gingival bleeding using Community Periodontal Index (CPI).	Cluster randomised trial
Eastern Mediterranean Region
	Gholami M, Knoll N, Schwarzer R., 2015	Iran	11-15 years	The intervention consisted of a multicomponent package delivered to girls attending grade five to eight. The intervention consisted of a multicomponent package. First, the girls were provided with normative information about where and when others perform the behaviour (BCT 6.2); drawing participants’ attention to others’ performance (i.e., “Most people floss their teeth every night in the bathroo…	In the control condition, participants received the questionnaires at the same two assessment points in time without an intervention.	1. Dental flossing 2. Intention 3. Self-efficacy 4. Action planning 5. Coping planning	Cluster randomized controlled trial
	Saied-Moallemi Z, Virtanen JI, Vehkalahti MM, Tehranchi A, Murtomaa H., 2009	Iran	9 years	The trial involved four groups, one in class, one via the parents, one as a combination of these and one group served as controls with no intervention. The intervention started 2 weeks after baseline data collection, and a follow up examination after 3 months. The intervention was monitored by one of the authors during visits to the schools and discussion with health counsellors.	None of the interventions	1. Plaque Index (PI) 2. Bleeding Index (BI) on same criteria described for the Community Periodontal Index (CPI).	Community-based trial
	Yekaninejad MS, Eshraghian MR, Nourijelyani K, Mohammad K, Foroushani AR, Zayeri F, et al. , 2012	Iran	11-12 years	Intervention in the comprehensive group consisted of oral health education strategies to encourage children, their parents, and school staff to increase the frequency of toothbrushing and flossing. In the student group, the intervention targeted only children.	The control group received no intervention.	1. Dental brushing and flossing behaviours 2. Components of the HBM 3. Oral Hygiene Index 4. Community Periodontal Index (CPI).	Randomized controlled trial
South East Asian Region
	Chachra S, Dhawan P, Kaur T, Sharma AK., 2011	India	5-16 years	The preventive package to the children was delivered using three different communication modes and consisted of:1. Oral health education lectures;2. Practical demonstration of dental plaque and proper method of brushing;3. Use of 0.2% sodium fluoride mouth rinses once in every 15 days; and4. Knowledge about the relationship of sugar with dental caries and intelligent use of sugars. Group B: Direc…	One control group, where no education or delivery of preventive package was carried out.	1. dental caries (Modified Moller’s Index - 1966). 2. Oral health knowledge, attitude and practice.	Cluster randomised trail
	Chauhan A, Sakthi Devi S, Kumar H, Mishra P., 2016	India	10-12 years	Oral health education given in 3 different ways; 1 class work 2 parental 3 class work and parental. The intervention in group B was limited to school children only. They were in the form of various illustrative puzzles, oral health messages guiding children to brush their teeth twice a day and maintain oral hygiene. Each session lasted about 45 minutes to 1 hour. The study subjects first read the…	The control group received no intervention.	1. Plaque score 2. Gingival bleeding score.	Randomised Controlled Trial
	Chounchaisithi N, Santiwong B, Sutthavong S, Asvanit P., 2014	Thailand	8-10 years	Children brushed with disclosed plaque visualization. The children in group A were assigned to brush with disclosed plaque visualization, and at a later month brush without disclosed plaque visualization. Children in group B were assigned the opposite sequence.	Each child used both techniques and thus acted as their own control. The children brushed without disclosed plaque visualization	Patient Hygiene Performance (PHP) scores.	Cluster randomised trial
	Duijster D, Monse B, Dimaisip-Nabuab J, Djuharnoko P, Heinrich-Weltzien R, Hobdell M, et al., 2017	Cambodia, Indonesia & Lao	6-7 years	The intervention group consisted of public elementary schools implementing the FIT programme interventions included daily handwashing with soap as a group activity, daily toothbrushing with 0.3 ml of toothpaste (containing 1450 ppm free available fluoride) as a group activity and biannual deworming with a single dose of albendazole or mebendazole (400 mg tablet).	The control group received no intervention.	1. Dental caries (dmft/DMFT-index 2. Odontogenic infections (pufa/PUFA).	Non-randomized clustered controlled trial
	Haleem A, Siddiqui MI, Khan AA, 2012	Pakistan	10-11 years	Three groups received oral health education (OHE) by dentist, teachers or peer group leaders. The fourth group was a self-learning. The oral health education messages were then repeated and reinforced on a monthly basis from Sep 2004 to Feb 2005. This was followed by a period of one year of no oral health education. The OHE comprised a one-hour session based on the contents of a booklet supplemen…	The control group did not receive any form of OHE	1. Oral health knowledge 2. oral health behaviour 3. Plaque 4. Gingival bleeding on probing 5. calculus	Cluster randomized controlled trial
	Hartono SWA, Lambri SE, Helderman WHvP, 2002	Indonesia	8-12 years	The experimental schools were exposed to the primary school based oral health education program. The program consisted of meeting to discuss the OHE program, teacher demonstration of oral health self-care to children, monthly OHE lessons, training of OHE for nurses and midwives, and teacher and sports/health teacher training by nurses and midwives. A manual with the OHE topics of the course was p…	The control group did not receive any intervention.	1. Plaque score 2. Brushing time 3. Dental caries score (dmft/dmfs, DMFT/DMFS) 4. Oral health knowledge 5. Oral health habits	Cluster randomised trial
	Hebbal M, Ankola AV, Vadavi D, Patel K., 2011	India	12 years	Group I received a comprehensive program consisting of a single information session pertaining to the aetiology and prevention of dental diseases and oral hygiene procedures. The mode of delivery of oral health education was audio-visual aids. The oral health education encompassed topics like importance of teeth, type of dentition, brushing techniques and the importance of brushing, dental caries…	Group III served as a control. This group received no informational session or oral hygiene instructions.	1. Knowledge scores 2. Plaque scores	Controlled field trial.
	Hebbal M, Nagarajappa R. , 2005	India	6-15 years	Schools had a dental screening program. After screening, referral cards were given to all the children requiring treatment. Information on the cards included dental college name and address, its working hours, clinical findings on examination, and the treatment required. After screening, oral health education was given to the children in the study group regarding importance of teeth, maintenance …	The control schools did not have a screening program	1. Dental attendance rate	Controlled field trial.
	Lai H, Fann JC, Yen AM, Chen LS, Lai MH, Chiu SY., 2016	Taiwan	10-11 years	The recruited pupils received intensive oral health education by school nurses and dental concepts from school dentists. The intensive OHE included finger flossing and the Bass method of brushing, guided and monitored by dentists. During the program, the children practiced flossing and brushing after lunch on every school day, under the detailed instruction of school nurses, for one semester (20 …	No intervention for comparison group	1. Plaque score	Prospective cohort
	Monse B, Benzian H, Naliponguit E, Belizario V, Schratz A, van Palenstein Helderman W., 2013	Philippines	mean age 6.5	group 1-daily handwashing with soap, daily brushing with fluoride toothpaste, biannual deworming with 400 mg albendazole (Essential Health Care Program [EHCP]); group 2-EHCP plus twice-a-year access to school-based Oral Urgent Treatment; group 3-EHCP plus weekly toothbrushing with high-fluoride concentration gel.	A non-concurrent internal control group and an external concurrent control group.	1. dental caries	Cohort
	Naidu J, Nandlal B. , 2017	India	6-12 years	Primary Preventive Dental Health Education Programme. Specially prepared standardized education material in the form of flipcharts, models for brushing demonstration, and lessons designed to be integrated into the academic curriculum were used for imparting oral health education to the children. As the level of intelligence and comprehension differs at different ages, the students were divided in…	There was no intervention in the control group	1. Knowledge attitude and practice 2. gingival health 3. oral hygiene 4. dental caries.	Quasi-experiment
	Nammontri, Robinson, & Baker, 2013	Thailand	10-12 years	The intervention aimed to enhance SOC by improving its components (comprehensibility, manageability, and meaningfulness), and was developed based on literature searches, advice from educators, and previous work on SOC and OHRQoL in schoolchildren (Baker et al., 2010; Gururatana, 2011). It consisted of seven 40- to 60-minute sessions delivered by teachers over 2 months, focused on child participat…	The control groups received no intervention.	1. Dental caries (DMFT) 2. gingival health (CPI = 0; CPI > 0) 3. dental defects or anomalies (0 = no defects; 1 = defects).	Cluster randomised trial
	Peng, Petersen, Bian, Tai, & Jiang, 2004	China	6-7 years	In Group E the intervention was based on the WHO Health Promoting Schools Project, which aims at involving schoolteachers in classroom activities. Teachers were trained about the program for 2 days and a 1 day follow up workshop to reinforce the knowledge. Teachers were provided with health education materials. Teachers supervised daily toothbrushing activities and provided monthly oral health in…	Group C children did not receive any kind of systematic intervention.	1. Dental caries 2. Gingival health.	Cluster randomised trial
	Petersen, Peng, Tai, Bian, & Fan, 2004	China	Primary school children	Intervention schools took part in a school based OH program based on the WHO Health Promoting Schools concept aimed at healthy environment and involvement of teachers in classroom activities. These activities focussed on integrating oral health education in the general curriculum of training and education for health. Active involvement principles and various didactic materials were chosen for the…	The control groups received no intervention.	1. Dental caries 2. Gingival health	Cluster randomised trial
	Swe, 2020	Myanmar	8-10 years	Oral health education for about 45 minutes was given at eight weekly intervals for one year. The oral health education was on key oral health messages such as structure and functions of teeth, types of dentitions, causes and prevention of common oral diseases, importance of brushing teeth twice daily, proper tooth brushing technique, importance of regular dental visit. Materials used were; chalk …	The control group only received oral health education after completion of the whole study	1. Oral health knowledge 2. Oral health behaviour 3. Method of tooth brushing	Quasi-experiment
	Tai, Jiang, Du, & Peng, 2009	China	6-7 years	Oral health education program based on the WHO Health Promoting Schools concept. The 3-year oral health promotion programme included the following items: (i) Biweekly 30-min oral health education sessions for children delivered by teachers; (ii) Once a year, 30-min oral health education instruction for mothers; (iii) an oral health education booklet for use by the children; (iv) annual presentati…	The children in the control group received none of these interventions.	1. Dental caries 2. Plaque accumulation 3. Sulcus bleeding	Cluster randomized controlled trial
	Yusof & Jaafar, 2013	Malaysia	11-12 years	Health Promoting Schools model the Doktor Muda Programme (DMP), a child-to-child school-based health promotion programme where a selected group of schoolchildren, known as DM, are trained and empowered to give health education to their peers and conduct health activities at school. They act as a role model for healthy behaviours and lifestyles. The selection and training of 25–30 DM. (Year 4 – Ye…	Schools without the DMP	1. oral health knowledge 2 . Oral health attitudes 3. Oral health behaviour 4. Dental caries 5. OHRQoL	Retrospective cohort study
European Region
	Pakhomov, Moller, Atanassov, Kabackchieva, & Sharkov, 1997	Bulgaria	3-12 years	During the three years of the study an annual batch of toothpaste was delivered to the chief dental officer in Pazardjik and distributed through the oral health service to all child educational institutions. Each child was provided with AmF toothpaste in neutral 90-gram tubes, free of charge, for daily use in kindergartens, schools, and at home.” Fluoridated toothpaste for children” was written i…	Amine fluoride toothpaste were not available to children Panaguriche town; the reference area	1. Dental caries (DMFT) according to WHO 1987	Quasi-experiment
	Uckardes, Tekcicek, Ozmert, & Yurdakok, 2009)	Turkey	mean age 8.50±0.69	Children in the study group received 15 mg elemental zinc syrup	Children in the placebo group received the syrup without zinc	1. dental caries (dmft/DMFT) 2. Oral hygiene 2a. Gingival index 2b. Plaque index	Randomized controlled intervention trial
