# Supplementary material for: Effectiveness of primary school-based interventions in improving oral health of children in low- and middle-income countries: a systematic review and meta-analysis
Source: BMC Oral Health. 2022 Jun 29;22:264. doi: 10.1186/s12903-022-02291-2 (PMC9245251; doi:10.1186/s12903-022-02291-2)
Supplement: Supplementary file 4 — Additional file 4. Studies with positive effect on oral health outcomes. The document provides characteristics of studies with positive effect on oral health outcomes including author(s) and year of publication, study design, intervention design, duration of intervention and effect of intervention compared to controls. [file 12903_2022_2291_MOESM4_ESM.xlsx]

## Sheet: Sheet1
Table 3: studies with positive effect for different oral health outcomes
No.	Author, year	Study design	Intervention design	Duration of intervention	Effect of intervention compared to controls (outcome, effect measure)
1	Chachra et al, 2011	Cluster randomised trial	Oral health education (OHE) program delivered using three different modes of communication consisted of: demonstration of brushing, lectures, use of 0.2% Sodium Fluoride mouth rinses and knowledge about the relationship of sugar with dental caries and intelligent use of sugars. Croup B received direct delivery through the dentist and Group D Indirect communication.	Six months.	A highly significant DMFT and DMFS percentage reduction in group B and D compared to control. In group C the reduction was statistically significant for DMFT only.
2	Chauhan et al, 2016	Randomized Controlled Trial	OHE program included a cover letter, booklet and brushing diary were provided to parents at home without giving any additional instructions on oral health at school (group C).	Seven months.	Mean difference in gingival score reductions = 0.26; 95% CI 0.12, 0.40; P = 0.0003.
3	Chounchaisith et al, 2014	cluster-randomized, crossover study	Disclosed plaque visualization	Two minutes	Mean difference in patient hygiene performance (PHP) score reduction = 0.32 (95%CI 0.22, 0.42; P < 0.00001).
4	De Farias et al, 2009	Randomised Controlled intervention	OHE program included two oral health education sessions each month, active participation and educational materials	Four months.	Plaque score odds ratio (OR) 0.46 (95% CI 0.24 – 0.86; p = 0.014). Gingival bleeding index OR 0.49 (95% CI 0.28 – 0.90; p = 0.013). Correct answers OR 10 (95% CI 3.72 – 26.8. P < 0.00)
5	De sousa et al, 2002	Retrospective cohort	OHE plus fluoride mouth rinse and gel. Programme 1 (Group 1) included mouth rinses with 10ml of Sodium Fluoride 0.2 per cent for a period of one minute once a week; and programme. Programme 2 (Group 2) included applying fluoride gel (APF 1.23 per cent) every three months in addition to the weekly fluoride mouth rinse. Oral health education and oral hygiene instruction were provided to both study …	Two years.	Program 1: Dental caries (DMFS index) Relative Risk (RR) 0.78 (95%CI 0.62 - 0.98; p= 0.037); Brushed three or more times a day OR 1.64 (95%CI 1.12 – 2.42; p = 0.011); Once a day brushing OR 0.57 (95%CI 0.33-0.98; p = 0.04). Program 2: Dental caries (DMFS index), RR 0.77 (95% CI0.61 - 0.97; p = 0.0263); Brushed three or more times a day OR 1.8 (95%CI 1.26 – 2.75; p = 0.0018); Once a day brushing O…
6	Duijster et al, 2017	Non-randomized clustered controlled trial	Daily toothbrushing with 0.3 ml of toothpaste (containing 1450 ppm free available fluoride) as a group activity	Two years.	Dental caries mean difference in DMFT scores = -0.21 95%CI -0.33, -0.09; P = 0.0007.
7	Esan et al, 2015	Cluster Randomised trial	Oral health education program included developed a school-based oral health education curriculum, minimum of five education sessions and active participation.	Four years.	Brush once a day or less (OR 0.47: 95%CI 0.23–0.92; p = 0.03); Not always using toothpaste (OR 0.12: 95%CI 0.03- 0.39; P = 0.0005); Flossing less than once a day (OR 5.89: 95%CI 2.21- 15.77; P = 0.0004); Oral health care utilization (OR 3.72: 95%CI 1.64-8.46; P = 0.0017).
8	Gholami et al, 2015	Cluster randomized controlled trial	OHE program was based on behaviour change theory and included education sessions provide information, action planning exercises for dental flossing, rating how confident they were about executing the plans and generating two barriers to floss.	Four weeks	Mean difference in flossing score = 2.30 (95%CI 0.36, 4.24; P = 0.02).
9	Haleem at al, 2012	cluster randomized controlled trial	OHE program included teacher training, messages repeated and reinforced monthly, OHE sessions, educational materials, posters. brushing demonstration, take home materials, active participation, and instruction manual. OHE imparted by dentist, teachers or peer group leaders or via self-learning.	Two years.	Dentist led group: Having dental plaque without bleeding on probing (3.77 (3.29-4.25) versus 4.64 (4.16-5.13); p < 0.05; Mean oral health behaviour scores 5.20 (4.66-5.74) versus 3.30 (2.76-3.84); p < 0.05.
10	Hartono 2002	Cluster randomised trial	OHE program included meeting to discuss the program, demonstration of oral health self-care to children, monthly OHE lessons, teacher training and instruction manual.	One and a half years	Mean difference in plaque scores = -0.40 95%CI 0.58, -0.22; P < 0.00001; Know effect of fluoride (OR 3.5: 95%CI 1.1 – 11.0; p = 0.03); Sugar consumption should be restricted to not more than 4 times between meals (OR 12.6: 95%CI 1.59 – 98.09; p = 0.01).
11	Hebbal 2011	Cluster randomised trial	OHE program included a single session using audio visual aids.	Six weeks	Mean plaque scores (0.62 ± 0.33 versus 0.88 ± 0.48: p < 0.0001).Mean knowledge scores (14.42 ± 1.48 versus 9. 58 ± 2.02; p < 0.0001).
12	Hebbal 2005	Quasi experiment	OHE plus screening and offer of free treatment.	Three months.	Seek treatment (OR 3.71: 95%CI 3.00-4.58; p < 0.0001).
13	Jaime 2015	Retrospective non-randomized clustered controlled clinical trial	OHE program included education session to parents, teacher training, education sessions to children, active participation, and educational materials.	Six months.	Not used dental floss (OR 0.41: 95%CI 0.18-0.92; p = 0.03); Not used dental floss daily (OR 0.43: 95%CI 0.23-0.84; p = 0.01); Knowledge about dental caries (86 (87.8%) versus 68 (70.8%); p = 0.004); Knowledge about dental caries (Answers related to the cause) (79 (80.6) versus 56 (58.3); p = 0.04)
14	Kapadai 1999	Quasi experiment	OHE program included education sessions, integration into curriculum, instruction manual, active participation, family involvement, educational material, free toothbrushes, and toothpaste and instruction to brush.	Eight weeks.	Change in plaque score was significantly higher in intervention group compared to control group. 1.74 and 0.49; p = 0.0001
15	Lai 2016	Prospective cohort	OHE program included education sessions, supervised brushing and flossing and attended conferences.	20 weeks.	Prevalence of dental caries free (DMFT = 0) RR = 0.8 (0.70 – 0.92; p = 0.001) Dental caries (DMFT scores) RR 0.61 (0.46, 0.81); P < 0.05) Dental caries (DMFS scores) RR 0.58 (0.42, 0.80); P < 0.05) Proportion of examined sites with plaque (16.90% versus 32.55%: P < 0.05).Restoration rate (88.08% versus 77.75%; P < 0.0001).
16	Naidu 2017	Cluster randomised trial	OHE program included biweekly OHE sessions, educational materials, integrated into curriculum, age appropriate, copy of lessons, free toothbrushes and toothpaste, oral health examination, report on the dental status of to the parents, teachers training, active participation, constant repetition, reinforcement, and practice and motivation of teachers.	Six months.	Among children aged 9 – 12 years: Dental caries prevalence in primary teeth, OR 0.35 (95%CI 0.16 - 0.78; p = 0.01); Mean difference in dft scores = -0.70 95%CI -1.29, -0.11; p = 0.02. Mean difference in dfs scores = -1.97 95%CI -3.53, -0.42; p = 0.01; Mean difference in plaque scores = -0.18 95%CI -0.28, -0.08; P = 0.0002. Among 6–8-year-old children: Mean difference in plaque scores = -0.18 95%C…
17	Nammontri 2013	Cluster randomized trial	OHE to enhance SOC by improving its components (comprehensibility, manageability, and meaningfulness), seven 40- to 60-minute OHE sessions, active participation, teacher training and working on healthy school projects.	Two months.	Gingivitis (CPI > 0), OR 0.5 (95% CI 0.29-0.93; p = 0.027); Mean difference in CPQ11-14 score = -0.38 (95%CI -0.62, -0.13; P = 0.003); Mean difference in SOC-13 score = 3.89 (95%CI 1.52, 6.26; P = 0.001); Mean difference in oral health belief score = 0.62 (95%CI 0.37, 0.86; P < 0.00001).
18	Nyandindi 1996	Quasi experiment	Oral health education programs.Conventional group included: Instruction manual, teacher training, 30-minute OHE sessions, educational materials and passive throughout the lectures. Modified group included: 30-minute oral health education, using a new manual, teacher training, educational materials, 'mswaki' making from home, demonstration on how to make 'mswaki' and how to brush teeth properly, s…	One year	Conventional group: At least twice a day toothbrushing (OR 2.74: 95%CI 1.77-4.23; p < 0.0001); Know that poor tooth brushing causes gum disease (OR 3.03; 95%CI 2.02, 4.55; P < 0.00001); Know that tooth brushing prevents gum disease (OR 4.51: 95%CI 2.84, 7.15; P < 0.00001); Regarded sugared foods and drinks as harmful to teeth, OR 1.80: 95%CI 1.14, 2.84; P = 0.01); Motive for toothbrushing; to avo…
19	Pakhomov 1997	Cluster randomised trial	OHE program included free toothpaste, treatment, teacher training, supervised daily tooth brushing, educational materials for children and parents and mass media provided information.	Three years.	6-year-old children: Mean difference in dmft scores = -2.30 95%CI -2.97, -1.63; P < 0.00001; Mean difference in DMFT scores = -0.60 95%CI -0.74, -0.46; P < 0.00001. 9-year-old children: Mean difference in dmft scores = -0.90 95%CI -1.47, -0.33; P = 0.002; Mean difference in DMFT scores = -1.20 95%CI -1.56, -0.84; P < 0.00001. 12-year-old children: Mean difference in DMFT scores = -0.80 95%CI -1.2…
20	Peng 2004	Cluster randomised trial	In Group E, OHE was based on the WHO health promoting schools concept and included teachers training, workshop to reinforce training, educational materials, supervised daily toothbrushing, monthly instructions, parents encouraged to attend oral health education sessions and mentorship and reinforcement. In Group G in addition to the OHE, sugar-free chewing gum was provided.	Two years.	Group G: Mean difference in increment DMFS scores = -0.11 95%CI -0.20, -0.02; P = 0.01; Mean increment in DMFT scores = -0.08 95%CI -0.15, -0.01; P = 0.03. Mean increment in bleeding scores = -13.20 95%CI -18.45, -7.95; P < 0.00001. Group E: Mean increment in bleeding scores = -7.80 95%CI -13.14, -2.46; P = 0.004.
21	Petersen 2004	Cluster randomised trial	OHE program was based on the WHO health promoting schools’ concept, it included integration into curriculum, active involvement, teacher training, educational materials, follow up workshops for reinforcement, use of a manual questionnaire for self-evaluation of oral health knowledge of children, daily supervised tooth brushing, mothers attend oral hygiene instructions and monthly OHE sessions	Three years	Mean increment of fs/FS were higher in the experimental group than in the control group and the results were statistically significant. Gingival bleeding OR 0.71 (95% CI 0.50 – 0.99; p = 0.045). No dental visits within the last year (OR 0.64: 95%CI 0.47-0.87; p = 0.0045). No use of fluoridated toothpaste, (OR 0.58: 95%CI 0.38-0.86; p = 0.007).Consuming cakes/biscuits at least once a day (OR 0.55:…
22	Saied-Moallemi 2009	Community trial	OHE program included three to four 30-45- minute sessions a month, educational materials, active participation. In the class work group intervention to children. In the parental-aid group, the intervention was exclusively provided at home by parents consisting of oral health leaflet, brushing diary and parents act as role models. In the combined group the intervention was carried out both via cla…	Three months	Parental aid group: Mean difference in plaque score increment = 2.36 (95%CI 1.55, 3.17; P < 0.00001); Mean difference in gingival bleeding score increment = 2.15 (95%CI 1.70, 2.60; P < 0.00001). Combined group: Mean difference in plaque score increment = 0.92 (95%CI 0.16, 1.68; P = 0.02). Mean difference in gingival bleeding score increment = 1.11 (95%CI 0.62, 1.60; P < 0.0001). Class work group:…
23	Simpriano 2017	Randomized Controlled Trial	OHE programs included oral health education sessions every 10 days, over a 30-day period, educational materials, such as dental macro models, movies and electronic devices (tablet), active participation and supervised tooth brushing. After the end of educational activities with children from the three groups, the ‘implementation intentions strategy’ was applied to schoolchildren from groups GI1 a…	One month	Intervention group 1: Mean difference in oral health knowledge- correct answer = 0.56 (95%CI 0.02, 1.10; P = 0.04). Intervention group 2: Mean difference in oral health knowledge- correct answer = 0.70 (95%CI 0.20, 1.20; P = 0.006). Mean difference in oral health knowledge- wrong answer = -0.67 (95%CI -1.17, -0.17; P = 0.008).
24	Swe 2020	Quasi experiment	OHE program included weekly 45-minute education sessions at eight weekly intervals, educational materials and brushing demonstration.	One year	Proper behaviour for frequency of brushing OR 30.25 (95%CI 12.76, 71.69; P < 0.00001). Proper behaviour for occasion of toothbrushing OR 46.38 (95%CI 15.89, 135.37; P < 0.00001). Proper devices used for toothbrushing OR 8.20 (95%CI 2.76, 24.42; P = 0.0002). Proper behaviour for device used to remove food debris stuck between teeth OR 22.91 (95%CI 7.89, 66.54; P < 0.00001). Proper pattern of tooth…
25	Tai 2009	Cluster randomized trial	OHE program based on WHO health promoting school’s concept. It included biweekly 30-min oral health education sessions, once a year, 30-min oral health education instruction for mothers, oral health education booklet, annual presentation of oral health education posters, contests on oral health, tour of the dental hospital, oral examination and informing teachers and parents of the children’s den…	Three years	Mean difference in net carries increment (DMFT scores) = -0.09 (95%CI -0.10, -0.08; P < 0.00001). Mean difference in net carries increment (DMFS scores) = -0.13 (95%CI -0.14, -0.12; P < 0.00001). Untreated dental caries present in first permanent molars, OR 0.32 (95%CI 0.22-0.45; p < 0.0001). Mean difference in plaque score reduction (Index of Silness and Lo`e) = 0.11 (95%CI 0.03, 0.21; p = 0.013…
26	Tomazoni 2019	cluster-randomized trial	OHE program included an instruction manual, seven weekly 1- to 2-h activity sessions, active participation and working on healthy school projects.	Two months	Mean CPQ 11-14 score was significantly lower in intervention group compared to the control group 7.22 versus 9.14; p < 0.01.
27	Van wyk 2004	Quasi experiment	Fissure sealant program	Seven years.	15-year-old children: Mean difference in DMFT score = -1.79 (95%CI -2.35, -1.23; P < 0.00001). Prevalence of dental caries OR 0.2 (95%CI 0.125 – 0.3 39; p < 0.0001. 12-year-old children: Mean difference in DMFT scores = -0.65 (95%CI -0.99, -0.31; P = 0.0002).
28	Yekaninejad 2012	Cluster randomised trial	OHE program was based on theory and included three 70-minute classroom-based sessions and homework for 2 wk. In the comprehensive intervention group students received an intervention like that of the student intervention group. Parents and school staff involved, and educational materials used.	Two weeks	Student intervention group: Gingival bleeding (OR 0.60 (05% CI 0.53–0.67; p = 0.038); Brushing frequency (2.51: 95%CI 2.23–2.83; p < 0.001); Flossing frequency (3.84: 95%CI 2.80–5.28; p < 0.001). Comprehensive intervention: Brushing frequency (OR 1.47: 95%CI 1.25–1.73; p < 0.001); Flossing frequency (OR 2.53: 95%CI 2.07–3.09; p < 0.001)
29	Yusof 2013	Retrospective cohort	OHE program included child-to-child education to their peers, conduct health activities at school, act as a role model, teacher training as moderators and supervisors, in a curriculum, a 10-minute health talk, supervised weekly toothbrushing, educational materials and attending a national convention.	Six years.	Performance of cleaning, (OR 0.88: 95%CI 0.78-0.98; p = 0.018).
30	Zacharias 2019	Cluster randomized controlled field trial	OHE to parents using leaflets, providing instruction on use and phone reminder to supervise children.	Four months	Bleeding gums OR 0.1 (95% CI 0.07 – 0.28; p < 0.0001). Skilled in toothbrushing OR 54.45 (95%CI 12.84-230.94; p < 0.0001).
